# Supplementary material for: Valve-in-valve transcatheter pulmonary valve replacement in carcinoid heart disease: a case report
Source: Eur Heart J Case Rep. 2026 Apr 16;10(4):ytag220. doi: 10.1093/ehjcr/ytag220 (PMC13089468; doi:10.1093/ehjcr/ytag220)
Supplement: ytag220_Supplementary_Data [file ytag220_supplementary_data.zip]

Archive with 10 entries (10 files):
- video 1.mp4
- video 10.mp4
- video 2.mp4
- video 3.mp4
- video 4.mp4
- video 5.mp4
- video 6.mp4
- video 7.mp4
- video 8.mp4
- video 9.mp4
